# Supplementary material for: Extensive weight loss reveals distinct gene expression changes in human subcutaneous and visceral adipose tissue
Source: Sci Rep. 2015 Oct 5;5:14841. doi: 10.1038/srep14841 (PMC4593186; doi:10.1038/srep14841)
Supplement: Supplementary Dataset 1 [file srep14841-s2.xls]

## Sheet: Dataset1
Patient ID	Samples collected at 1st operation (OP)	Samples collected at 2nd OP	Experiment	Sex	Age	Group	SAT	VAT	Height (m)	Weight (kg) 1st OP	Weight (kg) 2nd OP	Weight (kg) Difference	BMI (kg/m²) 1st OP	BMI (kg/m²) 2nd OP	Creatinine (µmol/l) 1st OP	Creatinine (µmol/l) 2nd OP	CrP (mg/l) 1st OP	CrP (mg/l) 2nd OP	FPG (mmol/l) 1st OP	FPG (mmol/l) 2nd OP	FPI (pmol/l) 1st OP	FPI (pmol/l) 2nd OP	GIR Clamp (µmol/kg/min) 1st OP	GIR Clamp (µmol/kg/min) 2nd OP	HbA1c (%) 1st OP	HbA1c (%) 2nd OP	Total cholesterol (mmol/l) 1st OP	Total cholesterol (mmol/l) 2nd OP	HDL-C (mmol/l) 1st OP	HDL-C (mmol/l) 2nd OP	LDL-C (mmol/l) 1st OP	LDL-C (mmol/l) 2nd OP	TG (mmol/l) 1st OP	TG (mmol/l) 2nd OP	FFA (mmol/l) 1st OP	FFA (mmol/l) 2nd OP	ALAT (µkat/l) 1st OP	ALAT (µkat/l) 2nd OP	ASAT (µkat/l) 1st OP	ASAT (µkat/l) 2nd OP	gGT (µkat/l) 1st OP	gGT (µkat/l) 2nd OP	Leptin (ng/ml) 1st OP	Leptin (ng/ml) 2nd OP	Adiponectin (µg/ml) 1st OP	Adiponectin (µg/ml) 2nd OP
Patient_01	678	730	Microarray	women	32	IS obese	X	X	1.62	125	70	55	47.6299	26.6728	70.72	68	3	0.4	6.1	5.06	68	31	85	106	5.5	4.9	3.9109	3.75	1.06	1.33			1.4125	1.2	0.65	0.19	1.3193	0.97	0.835	0.5	0.6	0.27	59	44	8.6	12.35
Patient_02	230	736	Microarray	women	35.3288	IS obese	X	X	1.63	165	145	20	62.1025	54.5749	79.6	79.56	8	0.6	5.76	5.33	216.4	55	84	96	5.6	5.2	6.24	5.59	0.95	1.59	5.06	3.27	2.13	1.1	0.69	0.22	1.54	0.85	1.94	0.53	0.69	0.32	85.9	51.3	6.7	10.8
Patient_03	349	527	Microarray	women	35.211	IS obese	X	X	1.64083	175	132	43	65	49.0286	70.72	71	6.4	5	5.4	4.88	26.5745	15.2			6.1	5.5	5.3	5.21	1.1	1.46	3.66	6.27	1.45	1.06	1.28	0.61	0.9352	0.55	0.6513	0.35	0.4676	0.57	95.8	40.3	1.9	7.6
Patient_04	461	800	Microarray	women	25.8795	IS obese	X	X	1.74	191	133	58	63.0863	43.9292	59	63	15.9	2.06	5.4	4.5	112.4	62.56	52	95	5.6	4.8	4.24	3.95	0.78	1.07	2.95	2.66	1.85	0.58	0.84	0.19	0.46	0.34	0.46	0.37	0.66	0.21	90.8	43.2	6.3	9.74
Patient_05	533	724	Microarray	women	41.6712	IS obese	X		1.61	106	77	29	40.8935	29.7056	56	67	5.3	0.2	5.64	3.89	56.3	18.4			5.4	5.1	5.11	4.84	1.13	1.59			1.32	0.79	0.65	0.22	0.55	0.52	0.6	0.27	0.61	0.28	51.3	32.6	9.2	12.91
Patient_06	519	705	Microarray	women	38.3233	IR obese		X	1.74	159	117	42	52.5168	38.6445	58	52	8,,1	4.2	7.7	5.8	184	106	37	88	5.9	5.3	4.78	4.56	1.24	1.39	2.85	2.61	1.94	1.15	1.24	0.67	2.01	0.36	1.01	0.34	0.43	0.24	52.1	35.9	4.3	8.61
Patient_07	362	1407	RT-PCR	women	41.0822	IR obese	X	X	1.69	146	91	55	51.1187	31.8616	79.6	79	0.1	3.06	6.3	4.5	70.7446	16.9			5.7	5.2	3.2	3.36	0.57	1.13	2.16	2.21	1.5	1.09	0.84	0.43	1.169	0.53	0.5511	0.38	0.2171	0.32	59.6	42.1	2.9	8.37
Patient_08	368	1349	RT-PCR	women	47.8301	IR obese	X	X	1.51658	92	82	10	40	35.6522	61.88	44	3.26	0.7	11.6	6.11	246	124			8.3	6.5	7.08	6.37	1.06	1.26	3.1	3.16	1.69	0.9	0.84	0.38	0.9018	0.55	0.5177	0.2	1.4362	0.53	46.9	36.9	7.7	9.21
Patient_09	497	1569	RT-PCR	women	32.2767	IS obese	X	X	1.67	112	88	24	40.1592	31.5537	46	62	7	0.87	4.32	4.36	54.2	10.6	105	125	5.4	4.25	4.47	3.84	1.27	1.02	2.97	2.54	0.67	0.74	0.61	0.44	0.53	0.24	0.49	0.3	0.32	0.19	50.6	26.3	14.3	15.8
Patient_10	615	1229	RT-PCR	women	53.1342	IR obese	X	X	1.62	143	121	22	54.4886	46.1058	41	47	9.5	4.23	8.49	5.99	194.2	94.45	26	76.8	6.1	5.39	3.74	4.62	1.12	1.44	1.93	2.87	2.33	2.28	0.69	0.27	0.47	0.38	0.36	0.33	1.22	0.63	59.7	35.9	2.3	8.65
Patient_11	627	668	RT-PCR	women	56.9452	IR obese	X	X	1.65	109	94	15	40.0367	34.5271	58	65	6	1.5	6.05	6.05	285	132.6	17	77	8.6	5.8	4.71	4.7	0.87	1.26	2.94	2.88	2.53	1.64	1.15	0.87	0.75	0.44	0.72	0.46	0.86	0.45	46.3	32.6	3.4	8.64
Patient_12	675	1044	RT-PCR	man	34.1479	IS obese	X	X	1.73	236	136	100	78.8533	45.4409	79.56	79	9.4	1.8	4.9395	4.5	126	32.4			5	4.9	4.80996	4.88	1.06	1.38	3.16	2.91	1.49733	1.19	0.84	0.18	1.0688	0.27	0.65	0.26	0.9352	0.4	31.6	18.6	6.9	9.47
Patient_13	685	1366	RT-PCR	women	35.3671	IS obese	X	X	1.69	155	114	41	54.2698	39.9146	70.72	53	5	3.06	5.6055	5.44	94.5	16.4			5.7	5.4	4.21518	4.11	1.02	1.64	2.63	2.21	2.73177	1.55	0.89	0.11	1.1189	0.48	0.5177	0.25	0.6012	0.5	56.3	32.9	3.6	10.4
Patient_14	784	958	RT-PCR	man	55.0301	IR obese	X	X	1.72	130	102	28	43.9427	34.4781	80	88	2.5	0.65	10	4.98	452	126			6.7	5.6	6.22	5.21	1.29	1.63	4.15	3.28	1.83	0.94	0.72	0.32	0.35	0.49	0.54	0.53	0.35	0.28	36.4	11.7	2.39	9.57
Patient_15	810	1019	RT-PCR	women	37.8521	IR obese	X	X	1.63	158.4	119	39.4	59.6184	44.789	97	89	7.82	4.79	8.45	4.69	219	18.56			6.8	5.8	3.89	3.44	0.88	1.03	2.45	1.98	1.64	1.03	1.24	0.51	0.41	0.26	0.75	0.5	0.28	0.15	56.9	31.6	5.12	8.99
Patient_16	811	1583	RT-PCR	man	55.9315	IR obese	X	X	1.78	197	131	66	62.1765	41.3458	127	76	3.26	2.43	5.81	5.51	85.8783	80.3			6.8	5.3	4.89	4.52	0.9	1.19	2.88	2.96	2.45	1.25	1.06	0.23	0.67	0.49	0.64	0.43	0.62	0.47	41.2	20.8	2.37	8.55
Patient_17	949	1240	RT-PCR	women	61.9123	IR obese	X	X	1.68	122.5	98	24.5	43.4028	34.7222	112	84	5.95	2.18	8.08	5.64	75.4	91.1			7.7	5.98	6.17	5.23	1.22	1.84	3.79	3.36	2.78	1.37	1.23	0.61	0.6	0.27	0.49	0.32	0.55	0.22	69.3	38.4	3.16	12.94
Patient_18	991	1529	RT-PCR	women	42.0575	IR obese	X	X	1.78	211	133	78	66.5951	41.977	69	78	6.94	2.45	5.85	4.96	339	91.5			6.39	5.14	5.4	5.35	2.09	2.13	3.09	2.72	0.69	0.91	1.17	0.51	0.36	0.31	0.35	0.41	2.53	0.64	78.3	51.9	2.95	9.33
Patient_19	1079	1327	RT-PCR	women	47.4219	IS obese	X	X	1.74	145	115	30	47.8927	37.9839	53.04	44	4.2	3.1	5.77	3.66	95.3	21.5	94	105.6	5.32	4.62	5.1541	4.96	1.26	1.59	3.16	2.84	1.4238	0.76	0.63	0.15	0.8684	0.52	0.6179	0.33	0.7014	0.94	66.8	32.7	6.35	15.94
Patient_20	1116	1519	RT-PCR	women	47.863	IR obese	X	X	1.55	121	88	33	50.3642	36.6285	64	61	3.27	2.18	8.64	5.93	561.3	127.3			6.35	5.84	5.96	5.54	0.63	1.09	3.56	3.17	1.93	0.94	1.32	0.51	0.94	0.23	0.97	0.47	2.69	0.39	56.3	31.2	2.74	9.63
Patient_21	1274	1574	RT-PCR	man	48.789	IR obese	X	X	1.85	193.8	127	66.8	56.6253	37.1074	102	94	9.45	1.63	6.13	5.84	165	38.3			5.72	4.7	4.72	4.56	0.79	1.26	3.35	3.02	1.31	0.84	0.69	0.11	0.62	1.22	0.47	0.97	0.7	0.56	43.2	19.65	1.62	10.58
Patient_22	1307	1378	RT-PCR	man	47.9644	IR obese	X	X	1.78	149	100	49	47.0269	31.5617	114.923	98	4	2.61	9.2	5.94	463	152.3			6.34	5.61	5.22	5.39	0.62	1.16	2.95	2.56	1.95	0.89	1.17	0.31	0.62	0.25	0.38	0.15	0.49	0.35	39.65	15.47	2.61	8.54
