# Supplementary material for: Extensive weight loss reveals distinct gene expression changes in human subcutaneous and visceral adipose tissue
Source: Sci Rep. 2015 Oct 5;5:14841. doi: 10.1038/srep14841 (PMC4593186; doi:10.1038/srep14841)
Supplement: Supplementary Dataset 2 [file srep14841-s3.xls]

## Sheet: Dataset2
			SAT-After weight loss		SAT-Before weight loss		Gene expression changes		VAT-After weight loss		VAT-Before weight loss		Gene expression changes
ProbesetID	Gene Name	Genes in Adipose Tissue Model (iAdipocytes1850)	Q-Value	log2FC	Q-Value	log2FC			Q-Value	log2FC	Q-Value	log2FC
ILMN_1677814	ABCC3	#N/A	0.426651	0.935065	0.0475784	1.20699	Decreased		0.997448	0.275009	0.392449	0.715693	Not Significant
ILMN_1655702	ABHD5	ABHD5	0.0424502	-0.937874	0.014588	-1.34717	Significantly Increased		0.0499745	-0.773151	0.0413538	-1.54365	Significantly Increased
ILMN_1704961	ACTG1	#N/A	0.496123	-0.902952	0.0340818	-1.25038	Increased		0.997448	-0.457278	0.392449	-0.587206	Not Significant
ILMN_1795325	ACTG2	#N/A	0.00408279	-1.506	1.55383e-05	-1.91426	Significantly Increased		0.997448	0.841744	0.392449	0.925006	Not Significant
ILMN_1760490	ACVR1	#N/A	0.598617	-0.866115	0.0109803	-1.37711	Increased		0.997448	-0.514437	0.0888539	-1.31626	Not Significant
ILMN_1689217	ACVR1C	#N/A	0.982278	-0.751531	0.0190088	-1.32078	Increased		0.997448	-0.643577	0.0748968	-1.41727	Not Significant
ILMN_1673566	ADAMTS1	#N/A	0.683389	0.837388	0.821709	-0.450324	Not Significant		0.997448	-0.625151	0.0385344	-1.60993	Increased
ILMN_1764309	ADH1A	ADH1A	0.0845457	-1.18226	0.000311735	-1.69415	Increased		0.997448	-0.697124	0.0489376	-1.37268	Increased
ILMN_1811598	ADH1B	ADH1B	0.000312719	-1.71744	3.29207e-07	-2.16808	Significantly Increased		0.31241	-1.22564	0.00293924	-1.96257	Increased
ILMN_1740717	ADH1C	#N/A	0.175337	-1.08258	0.0103925	-1.38546	Increased		0.997448	-0.066558	0.392449	-0.649078	Not Significant
ILMN_1720235	ADSSL1	ADSSL1	0.402934	-0.946212	0.00227347	-1.52821	Increased		0.997448	0.731622	0.793968	0.115478	Not Significant
ILMN_1794875	AGPAT9	AGPAT9	0.0368757	-0.965134	0.0154971	-1.3405	Significantly Increased		0.0472876	-0.98966	0.00391356	-1.91446	Significantly Increased
ILMN_1712530	AKAP1	#N/A	0.170519	-1.08741	0.00264353	-1.51564	Increased		0.997448	-0.756569	0.130574	-1.35401	Not Significant
ILMN_2412336	AKR1C2	AKR1C2	0.00773727	1.44623	0.271561	1.2796	Increased		0.010354	1.69762	0.129251	1.1972	Increased
ILMN_1713124	AKR1C3	AKR1C3	0.000132223	1.78852	0.0543418	1.66658	Increased		0.00635781	1.81404	0.0793694	1.34957	Increased
ILMN_1748538	ALDH1A2	ALDH1A2	0.999963	0.484415	0.821709	0.327947	Not Significant		0.0569733	-1.97388	0.0243361	-1.72063	Decreased
ILMN_2139970	ALDH1A3	ALDH1A3	0.00468768	1.49139	2.56797e-05	1.87941	Significantly Decreased		0.39649	-1.35176	0.170978	-1.35311	Not Significant
ILMN_1807439	ALDH1A3	ALDH1A3	0.325439	0.984236	0.0483926	1.20425	Decreased		0.0147173	-1.82054	0.063048	-1.49718	Decreased
ILMN_2096985	ALDH6A1	ALDH6A1	0.0231291	-1.33681	0.00055384	-1.64501	Significantly Increased		0.997448	-0.830067	0.145605	-1.40793	Not Significant
ILMN_1785284	ALDH6A1	ALDH6A1	0.23685	-1.03687	0.0361463	-1.23692	Increased		0.997448	-0.432842	0.275736	-1.01786	Not Significant
ILMN_1755974	ALDOC	ALDOC	3.63287e-10	2.53391	3.7724e-07	2.15569	Significantly Increased		0.0293788	1.9153	0.0287024	1.16081	Significantly Increased
ILMN_1676042	ALOX15	#N/A	#N/A	#N/A	#N/A	#N/A	Not Significant		0.000264927	-2.26455	0.00803259	-1.80041	Significantly Decreased
ILMN_1701603	ALPL	#N/A	0.000280528	1.72948	4.27003e-07	2.14366	Significantly Decreased		0.997448	0.03653	0.950156	0.035438	Not Significant
ILMN_2073157	AMY2B	#N/A	0.999963	-0.719533	0.158328	-1.026	Not Significant		0.122477	-1.38148	0.0313976	-1.55423	Increased
ILMN_1760727	ANG	#N/A	0.785557	-0.805871	0.00990182	-1.39172	Increased		0.997448	-0.168016	0.286214	-0.947084	Not Significant
ILMN_2215824	ANKRD20A1	#N/A	0.0933945	-1.16604	0.0541119	-1.1875	Not Significant		0.776576	-1.04822	0.030954	-1.6965	Increased
ILMN_1796059	ANKRD30A	#N/A	0.10164	1.15153	0.0464777	1.20951	Abs(log2FC)<0.1		0.997448	0.707388	0.70614	0.221194	Not Significant
ILMN_1776936	ANKRD38	#N/A	0.00301838	1.53275	0.00264353	1.5155	Abs(log2FC)<0.1		0.997448	0.809362	0.392449	0.607832	Not Significant
ILMN_1812926	ANTXR2	#N/A	0.999963	-0.712168	0.0408228	-1.22402	Increased		0.997448	-0.557143	0.20422	-1.08218	Not Significant
ILMN_1694548	ANXA3	#N/A	0.0459598	-1.26014	0.00171579	-1.55394	Significantly Increased		0.023706	-1.5828	0.0436544	-1.43522	Significantly Decreased
ILMN_1778087	ANXA8	#N/A	#N/A	#N/A	#N/A	#N/A	Not Significant		1.40316e-06	-3.92509	0.000247197	-3.0231	Significantly Decreased
ILMN_2186983	ANXA8L2	#N/A	#N/A	#N/A	#N/A	#N/A	Not Significant		0.0190019	-1.57769	0.0103638	-1.66832	Abs(log2FC)<0.1
ILMN_1767113	AOX1	AOX1	0.999963	0.525442	0.9221	0.063514	Not Significant		0.171513	-1.31769	0.0288701	-1.56585	Increased
ILMN_2053902	AQP7P2	#N/A	0.01665	-1.36612	0.00176975	-1.54892	Significantly Increased		0.997448	-0.384912	0.329345	-0.88976	Not Significant
ILMN_1715068	AQP9	#N/A	0.0456079	1.26282	0.0484728	1.20371	Abs(log2FC)<0.1		4.59058e-05	-2.57768	0.000887229	-2.21085	Significantly Decreased
ILMN_1721626	ARID5B	#N/A	0.999963	0.010932	0.384596	-0.851732	Not Significant		0.372677	-1.21535	0.00688339	-1.88805	Increased
ILMN_2374865	ATF3	#N/A	0.999963	-0.395001	0.00119005	-1.5852	Increased		0.960976	-1.23112	0.215368	-1.49842	Not Significant
ILMN_1759628	ATP1B3	ATP1B3	0.999963	0.301638	0.917	0.067364	Not Significant		0.252677	-1.41405	0.0436544	-1.67336	Increased
ILMN_3237981	ATPGD1	#N/A	#N/A	#N/A	#N/A	#N/A	Not Significant		0.000838361	-2.26373	0.0170488	-1.80875	Significantly Decreased
ILMN_1725746	ATPGD1	#N/A	0.999963	0.099723	0.825544	-0.186033	Not Significant		0.00482535	-1.8616	0.0385344	-1.51092	Significantly Decreased
ILMN_1797154	AZGP1	#N/A	0.00801343	-1.44062	6.88215e-06	-1.97254	Significantly Increased		0.997448	-0.1845	0.229148	-1.00319	Not Significant
ILMN_2327994	AZIN1	#N/A	0.0774296	-1.19428	0.000193992	-1.72994	Increased		0.548922	-1.20499	0.0307194	-1.75595	Increased
ILMN_1691410	BAMBI	#N/A	0.999963	0.155754	0.821709	0.454136	Not Significant		0.00331966	-2.02098	0.0114715	-1.83524	Significantly Decreased
ILMN_2176592	BCHE	#N/A	0.999963	-0.366673	0.74113	-0.648827	Not Significant		1.57377e-05	-2.92056	0.000594217	-2.43208	Significantly Decreased
ILMN_1685641	BCHE	#N/A	0.999963	-0.11616	0.821709	-0.443728	Not Significant		1.72661e-05	-2.60949	5.53681e-05	-2.50741	Significantly Decreased
ILMN_1710514	BCL3	#N/A	0.0060655	1.46886	0.817488	0.606043	Increased		0.997448	-0.773802	0.380668	-0.896766	Not Significant
ILMN_1768534	BHLHB2	#N/A	0.026024	1.32005	0.821709	0.227507	Increased		0.997448	-0.456089	0.397007	-0.545973	Not Significant
ILMN_1751465	BNC1	#N/A	0.999963	-0.055574	0.821709	-0.285286	Not Significant		0.00460696	-1.7621	0.0105232	-1.65444	Significantly Decreased
ILMN_2298301	BNC1	#N/A	#N/A	#N/A	#N/A	#N/A	Not Significant		0.00643082	-1.71545	0.00787942	-1.69921	Abs(log2FC)<0.1
ILMN_1724658	BNIP3	#N/A	0.759714	-0.81319	0.0347214	-1.24561	Increased		0.997448	-0.148738	0.370494	-0.881156	Not Significant
ILMN_2045419	BNIP3L	#N/A	0.151241	-1.10201	0.000605569	-1.63792	Increased		0.512467	-1.14025	0.0209119	-1.72122	Increased
ILMN_1770085	BTG2	#N/A	0.999963	-0.335714	0.00753837	-1.42231	Increased		0.998416	-0.009615	0.288947	-1.05216	Not Significant
ILMN_1696048	C13ORF33	#N/A	0.00438547	1.4985	0.0541119	1.18863	Increased		0.997448	-0.636463	0.392449	-0.737737	Not Significant
ILMN_3246728	C13ORF36	#N/A	0.999963	-0.065457	0.822723	-0.209537	Not Significant		0.280101	-1.1428	0.0436544	-1.37496	Increased
ILMN_2390310	C17ORF91	#N/A	0.981837	0.752137	0.94403	-0.045149	Not Significant		0.0523115	-1.54097	0.00137271	-2.08578	Increased
ILMN_3241665	C1ORF133	#N/A	0.81888	-0.796519	0.0348695	-1.24436	Increased		0.997448	-0.487469	0.217975	-1.05997	Not Significant
ILMN_1796409	C1QB	#N/A	0.415944	0.940858	0.12016	1.0736	Not Significant		0.790577	1.0863	0.0385344	1.72703	Decreased
ILMN_1785902	C1QC	#N/A	0.999963	0.688083	0.371574	0.859627	Not Significant		0.789891	1.11114	0.0232878	1.87887	Decreased
ILMN_1662640	C20ORF127	#N/A	0.999963	0.033684	0.79486	-0.621776	Not Significant		0.00782757	-2.10755	7.21771e-05	-2.84724	Significantly Increased
ILMN_1764885	C20ORF75	#N/A	#N/A	#N/A	#N/A	#N/A	Not Significant		0.00569733	-1.85277	0.0328073	-1.55133	Significantly Decreased
ILMN_1814369	C21ORF62	#N/A	#N/A	#N/A	#N/A	#N/A	Not Significant		0.116438	-1.32269	0.0262379	-1.51595	Increased
ILMN_1793572	C21ORF81	#N/A	0.0942841	-1.16427	0.0109803	-1.378	Increased		0.384694	-1.21143	0.0189638	-1.71736	Increased
ILMN_3248551	C2CD4B	#N/A	2.26543e-05	1.91119	0.821709	0.291821	Increased		0.997448	-0.280567	0.392449	-0.721555	Not Significant
ILMN_3243366	C2ORF55	#N/A	0.999963	0.562241	0.872869	0.109755	Not Significant		0.711811	-1.06184	0.0182256	-1.77398	Increased
ILMN_1769556	C5ORF23	#N/A	4.09179e-07	2.16986	4.96362e-06	1.99323	Significantly Increased		0.189698	1.39659	0.392449	0.823766	Not Significant
ILMN_1688242	C6	#N/A	0.00849873	-1.43289	1.86642e-07	-2.20391	Significantly Increased		0.997448	-0.381606	0.0243361	-1.64852	Increased
ILMN_2176450	CA3	CA3	0.593528	-0.868542	0.0260381	-1.28572	Increased		3.78601e-05	-2.56523	2.54447e-08	-3.49058	Significantly Increased
ILMN_1740996	CA3	CA3	0.999963	-0.675828	0.12767	-1.06427	Not Significant		0.0025356	-1.92137	1.01549e-05	-2.64882	Significantly Increased
ILMN_1731064	CABC1	#N/A	0.315747	-0.989208	0.00325461	-1.49768	Increased		0.997448	-0.420932	0.199808	-1.07562	Not Significant
ILMN_1738854	CACHD1	#N/A	0.893229	-0.774156	0.0348142	-1.24494	Increased		0.594171	-1.04864	0.0496122	-1.46107	Increased
ILMN_1717234	CAST	#N/A	0.38369	-0.95731	0.0354608	-1.24201	Increased		0.997448	-0.771871	0.158843	-1.10996	Not Significant
ILMN_1671295	CCDC3	#N/A	0.0795242	1.19026	0.596099	0.725659	Not Significant		0.000499762	2.0362	0.0153787	1.58375	Significantly Increased
ILMN_1740609	CCL15	#N/A	0.999963	0.604895	0.821709	0.255379	Not Significant		0.00991375	2.03288	0.324026	1.04506	Increased
ILMN_1720048	CCL2	#N/A	3.30173e-09	2.42231	0.826696	0.181434	Increased		0.789989	-1.13214	0.120805	-1.49332	Not Significant
ILMN_2228732	CCNG2	#N/A	0.0969056	-1.15839	0.000768014	-1.61961	Increased		0.997448	-0.609924	0.11672	-1.30452	Not Significant
ILMN_2094776	CCNL1	#N/A	0.999963	0.707529	0.850156	-0.137931	Not Significant		0.997448	-0.830051	0.0272488	-1.6157	Increased
ILMN_1683129	CCNL1	#N/A	0.999963	0.389682	0.821709	-0.27223	Not Significant		0.373246	-1.14411	0.0125485	-1.68552	Increased
ILMN_1726589	CD248	#N/A	0.0571884	1.23495	0.00990182	1.39234	Decreased		0.600335	1.00239	0.392449	0.613318	Not Significant
ILMN_1716797	CD302	#N/A	0.465624	-0.915204	0.00916851	-1.40283	Increased		0.997448	-0.730474	0.246573	-1.05596	Not Significant
ILMN_1665132	CD36	CD36	0.000262431	-1.73599	2.81217e-06	-2.02944	Significantly Increased		0.438822	-1.07303	0.0886496	-1.27594	Not Significant
ILMN_2188333	CD69	#N/A	0.999963	0.208491	0.59948	-0.723007	Not Significant		0.759239	-0.975838	0.0191918	-1.66415	Increased
ILMN_2196347	CDKN1B	#N/A	0.0593359	-1.23025	0.0120347	-1.36751	Increased		0.997448	-0.560576	0.166528	-1.28154	Not Significant
ILMN_1751851	CECR1	#N/A	0.0693227	1.21144	0.0267034	1.28254	Abs(log2FC)<0.1		0.997448	0.246304	0.392449	0.570306	Not Significant
ILMN_2356838	CEPT1	CEPT1	0.017608	-1.36077	0.000416419	-1.67151	Significantly Increased		0.839969	-1.00121	0.151956	-1.28215	Not Significant
ILMN_1676588	CEPT1	CEPT1	0.0456068	-1.24174	0.00066703	-1.63031	Significantly Increased		0.722987	-1.02921	0.163954	-1.21414	Not Significant
ILMN_2359945	CES1	CES1	7.80972e-12	2.71991	1.39828e-10	2.58213	Significantly Increased		1.49532e-06	2.96648	7.99604e-06	2.79934	Significantly Increased
ILMN_1774287	CFB	#N/A	4.4336e-05	1.86412	0.00957938	1.39786	Significantly Increased		0.000303737	-2.70135	0.0105232	-2.12377	Significantly Decreased
ILMN_2412192	CFH	#N/A	0.000262431	1.73747	0.0267034	1.28267	Significantly Increased		0.997448	-0.206205	0.328947	-0.929605	Not Significant
ILMN_1810910	CFH	#N/A	0.0145653	1.38104	0.203664	0.98297	Increased		0.997448	-0.124521	0.392449	-0.774443	Not Significant
ILMN_1657803	CFH	#N/A	0.0255051	1.32526	0.400885	0.838129	Increased		0.997448	0.087106	0.400174	-0.493052	Not Significant
ILMN_1746801	CGN	#N/A	#N/A	#N/A	#N/A	#N/A	Not Significant		0.000838361	-2.63376	0.0153787	-2.12706	Significantly Decreased
ILMN_3307868	CHI3L1	#N/A	0.0242795	1.33199	0.00042898	1.66844	Significantly Decreased		0.997448	-0.601966	0.392449	-0.700674	Not Significant
ILMN_2390318	CIDEA	CIDEA	0.00011006	-1.80202	4.83884e-10	-2.52088	Significantly Increased		0.0499745	-0.686757	0.0482822	-1.31808	Significantly Increased
ILMN_1788184	CIDEA	CIDEA	0.0131394	-1.39304	4.93112e-06	-1.99561	Significantly Increased		0.0181101	-0.832011	0.0474734	-1.5136	Significantly Increased
ILMN_1723847	CILP	#N/A	0.720427	0.825969	0.943136	0.045905	Not Significant		0.015054	1.84481	0.392449	0.725727	Increased
ILMN_1724686	CLDN1	#N/A	0.999963	-0.130521	0.821709	-0.342783	Not Significant		4.05885e-06	-3.39913	0.0105232	-2.16233	Significantly Decreased
ILMN_1682226	CLDN15	#N/A	0.999963	-0.027887	0.913831	0.070387	Not Significant		6.02729e-05	-2.63891	0.00353358	-2.08817	Significantly Decreased
ILMN_1682176	CLEC3B	#N/A	0.999963	0.741177	0.821709	0.386079	Not Significant		0.000442589	2.05428	0.00801922	1.69162	Significantly Increased
ILMN_1778964	CLIC5	#N/A	0.999963	-0.194294	0.821709	-0.471732	Not Significant		0.316499	-1.16446	0.0470129	-1.41149	Increased
ILMN_1699665	CLIC6	#N/A	0.00330369	1.52385	0.0361463	1.23794	Significantly Increased		0.997448	0.370134	0.983909	0.010398	Not Significant
ILMN_1815239	CLK2	CLK2	0.999963	-0.373146	0.213621	-0.97044	Not Significant		0.58789	-0.999967	0.0442405	-1.40703	Increased
ILMN_1704084	CMAH	#N/A	0.999963	-0.110209	0.821709	-0.284531	Not Significant		0.0824413	-1.3455	0.0417196	-1.39514	Abs(log2FC)<0.1
ILMN_2169839	CNBP	#N/A	0.368769	-0.963628	0.0347214	-1.24578	Increased		0.71816	-1.04101	0.177321	-1.20014	Not Significant
ILMN_1773079	COL3A1	#N/A	0.100661	1.15293	0.0117793	1.37044	Decreased		0.997448	0.427554	0.754131	0.15591	Not Significant
ILMN_1783909	COL6A2	#N/A	0.0185056	1.35592	0.0260381	1.28602	Abs(log2FC)<0.1		0.525302	1.07547	0.376831	0.813414	Not Significant
ILMN_1685433	COL8A1	#N/A	0.999963	-0.568571	0.821709	-0.436957	Not Significant		0.00165314	-2.30856	0.0496186	-1.67452	Significantly Decreased
ILMN_1784294	CPA4	#N/A	0.999963	0.406971	0.935575	0.051907	Not Significant		0.00782757	-2.34029	0.0385344	-1.96843	Significantly Decreased
ILMN_1685174	CPB1	#N/A	0.999963	-0.532727	0.341249	-0.880115	Not Significant		0.008821	-1.99056	0.0175684	-1.86264	Significantly Decreased
ILMN_1665235	CRTAP	#N/A	0.4781	-0.910042	0.0217197	-1.30634	Increased		0.997448	0.072734	0.702294	-0.198512	Not Significant
ILMN_1729216	CRYAB	#N/A	0.424502	0.937014	0.694733	0.673822	Not Significant		0.00186159	1.92191	0.00612554	1.77886	Significantly Increased
ILMN_2371280	CSF3R	#N/A	1.3514e-06	2.09239	0.0498378	1.20035	Significantly Increased		0.728221	-1.29061	0.392449	-0.860589	Not Significant
ILMN_1703123	CSRNP1	#N/A	0.999963	0.405963	0.00437802	-1.47305	Increased		0.940457	-1.05484	0.0222005	-1.91037	Increased
ILMN_1660806	CSRP2	#N/A	0.884491	-0.778129	0.0283722	-1.27098	Increased		0.997448	-0.196514	0.392449	-0.746844	Not Significant
ILMN_1725090	CTHRC1	#N/A	0.00262455	1.54882	0.0541119	1.18898	Increased		0.997448	-0.12836	0.392449	-0.674366	Not Significant
ILMN_2117508	CTHRC1	#N/A	0.0163644	1.36834	0.247397	0.941986	Increased		0.997448	-0.06663	0.392449	-0.58195	Not Significant
ILMN_1759766	CTXN1	#N/A	0.999963	0.174214	0.821709	-0.22235	Not Significant		0.0355226	-1.83759	0.20422	-1.28943	Decreased
ILMN_1796925	CXADR	#N/A	#N/A	#N/A	#N/A	#N/A	Not Significant		0.0293788	-1.59929	0.161997	-1.17085	Decreased
ILMN_1682636	CXCL2	#N/A	0.000392089	1.69803	0.821709	-0.400594	Increased		0.0700932	-1.57944	0.000776045	-2.29042	Increased
ILMN_2206272	D2HGDH	#N/A	0.999963	-0.375994	0.638326	-0.700538	Not Significant		0.512988	-1.0553	0.0385344	-1.47073	Increased
ILMN_1723684	DARC	#N/A	0.0738671	1.20195	0.821709	0.601777	Not Significant		0.00422102	2.34611	0.296633	1.19101	Increased
ILMN_1681520	DGAT2	DGAT2	0.027605	1.31412	0.026348	0.928907	Significantly Increased		0.736324	0.941587	0.392449	0.502691	Not Significant
ILMN_1751785	DMRT2	#N/A	0.00289678	-1.53809	3.02898e-05	-1.86621	Significantly Increased		0.997448	0.197047	0.394124	-0.472057	Not Significant
ILMN_1749324	DPYS	DPYS	#N/A	#N/A	#N/A	#N/A	Not Significant		2.71905e-06	-2.74665	7.99604e-06	-2.67154	Abs(log2FC)<0.1
ILMN_1781285	DUSP1	DUSP1	0.999963	0.201191	0.0283722	-1.2713	Increased		0.997448	-0.799081	0.0427206	-1.56414	Increased
ILMN_1778681	EBF1	#N/A	0.634878	-0.852732	0.0138658	-1.35363	Increased		0.997448	-0.38627	0.392449	-1.02858	Not Significant
ILMN_2072178	ECHDC3	#N/A	0.654782	-0.846693	0.0289235	-1.26837	Increased		0.997448	-0.378168	0.267547	-1.0743	Not Significant
ILMN_2057479	EGFL6	#N/A	6.79488e-43	4.94152	1.39406e-42	4.92455	Abs(log2FC)<0.1		0.997448	-0.312574	0.895366	0.067568	Not Significant
ILMN_1716309	EGFL6	#N/A	9.94065e-13	2.83426	8.73724e-12	2.71515	Significantly Increased		#N/A	#N/A	#N/A	#N/A	Not Significant
ILMN_1762899	EGR1	#N/A	0.999963	-0.093551	1.57122e-09	-2.4617	Increased		0.997448	-0.728638	0.00391356	-2.18918	Increased
ILMN_2192694	EIF3M	#N/A	0.999963	-0.406591	0.817798	-0.604891	Not Significant		0.61547	-0.994646	0.0385344	-1.45037	Increased
ILMN_2318430	EIF5	#N/A	0.999963	-0.116235	0.465384	-0.801275	Not Significant		0.429807	-1.07444	0.0160535	-1.59668	Increased
ILMN_3272378	EZR	#N/A	0.999963	0.289084	0.889618	0.091898	Not Significant		0.000765179	-2.28309	0.0550455	-1.54971	Decreased
ILMN_2129572	F3	#N/A	0.999963	-0.388409	0.330533	-0.885517	Not Significant		0.0826145	-1.48276	0.00225323	-2.0373	Increased
ILMN_1797009	F3	#N/A	0.999963	0.016799	0.802755	-0.615697	Not Significant		0.407982	-1.12407	0.0262203	-1.56163	Increased
ILMN_2405233	FAM133B	#N/A	0.999963	-0.374497	0.821709	-0.574427	Not Significant		0.0799978	-1.61279	0.0325917	-1.71964	Increased
ILMN_2387952	FAM134B	#N/A	0.999963	-0.385262	0.360145	-0.865642	Not Significant		0.0608758	-1.55281	0.00304853	-2.01666	Increased
ILMN_2401258	FAM13A	#N/A	0.0139325	-1.38545	0.000160399	-1.74466	Significantly Increased		0.997448	-0.810452	0.0706095	-1.5942	Not Significant
ILMN_1752510	FAM13A	#N/A	0.351434	-0.97523	0.00210505	-1.53466	Increased		0.997448	-0.417555	0.274459	-1.0732	Not Significant
ILMN_2205470	FAM153B	#N/A	0.451898	-0.922581	0.221509	-0.961553	Not Significant		0.0169729	-1.71561	0.151956	-1.21026	Decreased
ILMN_2302757	FCGBP	#N/A	0.00031353	1.71429	1.05e-05	1.94247	Significantly Decreased		0.997448	-0.77882	0.375832	-0.77403	Not Significant
ILMN_2105919	FGF2	#N/A	0.999963	-0.645994	0.0293698	-1.26611	Increased		0.997448	-0.776718	0.104732	-1.38468	Not Significant
ILMN_2368318	FGR	FGR	0.00854103	1.43104	0.10058	1.38936	Abs(log2FC)<0.1		0.997448	-0.904747	0.987616	0.009017	Not Significant
ILMN_1761322	FHOD3	#N/A	0.427286	-0.932096	0.0253275	-1.28962	Increased		0.997448	-0.366266	0.380765	-0.78438	Not Significant
ILMN_1707612	FIGF	#N/A	0.999963	-0.722435	0.0345694	-1.24691	Increased		0.997448	0.038047	0.400984	-0.448107	Not Significant
ILMN_2150802	FLJ22795	#N/A	0.999963	0.026683	0.821709	-0.376433	Not Significant		0.0343894	-1.5398	0.0558526	-1.39727	Decreased
ILMN_2041222	FLJ40504	#N/A	0.999963	-0.004274	0.821709	-0.32755	Not Significant		1.72661e-05	-3.54933	0.0126272	-2.3741	Significantly Decreased
ILMN_1805665	FLRT3	#N/A	#N/A	#N/A	#N/A	#N/A	Not Significant		0.00228614	-1.93477	0.0153787	-1.6619	Significantly Decreased
ILMN_2163873	FNDC1	#N/A	0.284081	-1.00792	2.85791e-08	-2.30593	Increased		0.997448	-0.452736	0.335273	-0.870998	Not Significant
ILMN_1734653	FNDC1	#N/A	0.32347	-0.985232	2.59768e-06	-2.03819	Increased		0.997448	-0.276883	0.392449	-0.664083	Not Significant
ILMN_1669523	FOS	#N/A	0.270948	-1.01623	2.90037e-14	-2.95482	Increased		0.997448	-1.10291	0.053664	-2.06187	Not Significant
ILMN_1751607	FOSB	#N/A	0.999963	-0.716886	1.22418e-20	-3.49949	Increased		0.997448	-1.25234	0.000387423	-3.26413	Increased
ILMN_1806667	FRAS1	#N/A	0.999963	-0.038992	0.822723	-0.211048	Not Significant		0.0138084	-1.68749	0.0232742	-1.58094	Significantly Decreased
ILMN_1804351	FZD7	#N/A	0.999963	-0.341623	0.378145	-0.856543	Not Significant		0.0761749	-1.4059	0.011145	-1.68704	Increased
ILMN_1691846	G0S2	#N/A	0.999963	0.083472	0.830384	0.172094	Not Significant		0.000820224	1.98413	0.00645012	1.73438	Significantly Increased
ILMN_1653687	GALNT9	#N/A	0.999963	0.05643	0.821709	-0.274276	Not Significant		0.00654689	-1.95447	0.063048	-1.51282	Decreased
ILMN_1772910	GAS1	#N/A	0.999963	-0.703494	0.00293156	-1.50705	Increased		0.0169729	-1.76709	0.00131193	-2.164	Significantly Increased
ILMN_2062701	GAS1	#N/A	0.855065	-0.786477	0.00308551	-1.50245	Increased		0.00576957	-1.87656	7.21771e-05	-2.48178	Significantly Increased
ILMN_1800602	GCA	#N/A	0.999963	-0.217276	0.59948	-0.722882	Not Significant		0.0140141	-1.70108	0.0243361	-1.58553	Significantly Decreased
ILMN_1709674	GFPT2	#N/A	0.999963	0.428715	0.821709	-0.278707	Not Significant		0.00635781	-1.80341	0.00221838	-1.95575	Significantly Increased
ILMN_2101526	GGCT	GGCT	0.999963	-0.181586	0.672641	-0.68511	Not Significant		0.006463	-1.00831	0.0274874	-1.56349	Significantly Increased
ILMN_1775814	GHR	#N/A	0.466299	-0.914471	0.0120347	-1.36807	Increased		0.711811	-1.08752	0.00968065	-1.9406	Increased
ILMN_1727087	GJA1	#N/A	0.999963	-0.108946	0.368538	-0.86112	Not Significant		0.0185903	-1.78408	0.00026033	-2.42703	Significantly Increased
ILMN_1737308	GLRX	GLRX	0.0845457	1.18334	0.0280491	1.27567	Abs(log2FC)<0.1		0.6835	0.969447	0.380765	0.778901	Not Significant
ILMN_1757477	GLYAT	GLYAT	0.733673	0.820609	0.821709	0.315193	Not Significant		0.00186448	2.02021	0.145223	1.22442	Increased
ILMN_1791222	GLYCTK	GLYCTK	0.00433696	-1.50041	2.99109e-05	-1.86865	Significantly Increased		0.000701907	-2.0254	2.69926e-05	-2.44151	Significantly Increased
ILMN_2131467	GNAI1	#N/A	0.455072	-0.920641	0.0142624	-1.35017	Increased		0.835269	-0.957926	0.0455889	-1.51316	Increased
ILMN_1738989	GOLSYN	#N/A	0.531854	-0.88788	0.00145484	-1.5682	Increased		0.283215	-1.25498	0.0059619	-1.88616	Increased
ILMN_1789502	GPC4	#N/A	#N/A	#N/A	#N/A	#N/A	Not Significant		0.341738	-1.17788	0.0403121	-1.47864	Increased
ILMN_1694106	GPD1L	GPD1L	0.0312505	-1.30188	3.86396e-05	-1.84316	Significantly Increased		0.997448	-0.760676	0.0969389	-1.28725	Not Significant
ILMN_2349071	GPR64	#N/A	0.636868	-0.851171	0.0204652	-1.31242	Increased		0.997448	-0.607612	0.176629	-1.14134	Not Significant
ILMN_1666206	GSDMB	#N/A	6.83947e-07	-2.13552	8.24247e-09	-2.37051	Significantly Increased		0.0032007	-1.85917	0.000149523	-2.26528	Significantly Increased
ILMN_2347193	GSDMB	#N/A	5.02124e-06	-2.01369	4.35022e-09	-2.40921	Significantly Increased		0.000782032	-1.98439	0.000179077	-2.18729	Significantly Increased
ILMN_1730054	GSTT1	GSTT1	0.0456079	1.26307	0.0173625	1.01029	Significantly Increased		0.0390549	1.56133	0.0151956	1.19237	Significantly Increased
ILMN_1719906	HADH	HADH	0.0482257	-0.795737	0.00613247	-1.44423	Significantly Increased		0.997448	-0.276581	0.229148	-1.1118	Not Significant
ILMN_1754716	HAS1	#N/A	0.999963	0.742371	0.909137	-0.074731	Not Significant		0.00782757	-2.16503	0.215144	-1.30838	Decreased
ILMN_3240144	HBA1	#N/A	0.000312719	1.71597	0.0109803	1.37671	Significantly Increased		0.0678053	2.24524	0.0775708	2.07287	Not Significant
ILMN_1667796	HBA2	#N/A	0.0795242	1.19013	0.135434	1.05274	Not Significant		0.00331966	2.07094	0.1136	1.38224	Increased
ILMN_2100437	HBB	#N/A	0.0252785	1.32706	0.325439	0.888223	Increased		0.0199806	1.82037	0.231648	1.15535	Increased
ILMN_1796678	HBG1	#N/A	0.0457182	1.26128	0.821709	0.463312	Increased		0.997448	0.204354	0.540263	0.3552	Not Significant
ILMN_3251662	HINT3	#N/A	0.0969056	-1.15867	0.0165698	-1.33275	Increased		0.61547	-1.09838	0.392449	-0.722495	Not Significant
ILMN_2157441	HLA-DRA	#N/A	0.0255051	1.32476	0.270694	0.924268	Increased		0.997448	0.733001	0.392449	0.631113	Not Significant
ILMN_1715169	HLA-DRB1	#N/A	0.0131459	1.39181	0.0216368	1.30719	Abs(log2FC)<0.1		0.997448	0.957177	0.392449	0.952613	Not Significant
ILMN_2159694	HLA-DRB4	#N/A	0.0676163	-1.21588	0.00631751	-1.44099	Increased		0.80928	-1.27082	0.219228	-1.44283	Not Significant
ILMN_2219712	HMGB2	#N/A	0.0738671	-1.20148	0.00210505	-1.53492	Increased		0.471676	-1.08574	0.11672	-1.24543	Not Significant
ILMN_1654268	HMGB2	#N/A	0.280148	-1.01076	0.0282953	-1.27216	Increased		0.572123	-0.995679	0.133681	-1.15596	Not Significant
ILMN_1654920	HNRPH3	#N/A	0.687163	-0.835625	0.00965304	-1.39658	Increased		0.817184	-0.963218	0.151356	-1.2257	Not Significant
ILMN_1812433	HP	#N/A	0.999963	0.613034	0.299222	0.9047	Not Significant		3.18748e-07	-3.94981	4.91687e-05	-3.11071	Significantly Decreased
ILMN_1900270	HS.436134	#N/A	0.999963	0.053172	0.886611	0.095334	Not Significant		0.438822	-1.28839	0.0132069	-1.96372	Increased
ILMN_1834842	HS.443602	#N/A	0.999963	-0.478529	0.399573	-0.838765	Not Significant		0.745718	-0.897412	0.0389965	-1.39033	Increased
ILMN_1881960	HS.444785	#N/A	0.89063	-0.776029	0.0310987	-1.26022	Increased		0.997448	-0.710858	0.279577	-0.912732	Not Significant
ILMN_1816342	HS.534061	#N/A	0.660531	-0.844836	0.0345694	-1.24688	Increased		0.0512561	-1.61665	0.0626901	-1.50052	Not Significant
ILMN_1789074	HSPA1A	#N/A	0.00331169	-1.52256	0.0272754	-1.27872	Significantly Decreased		0.997448	-0.514119	0.74224	-0.193107	Not Significant
ILMN_1660436	HSPA1B	#N/A	1.46653e-10	-2.58	1.38033e-10	-2.58865	Abs(log2FC)<0.1		0.596175	-1.55011	0.392449	-0.947034	Not Significant
ILMN_2200836	HSPB7	#N/A	0.427099	0.933303	0.821709	0.499639	Not Significant		0.000107306	2.32754	0.00144935	2.01538	Significantly Increased
ILMN_1812226	ICAM1	#N/A	0.00011006	1.80257	0.821709	0.278936	Increased		0.997448	-0.491536	0.392449	-0.564778	Not Significant
ILMN_2086095	ID2	#N/A	0.999963	0.120463	0.821709	-0.540051	Not Significant		0.0527926	-1.60474	0.0121459	-1.8391	Increased
ILMN_1721758	ID4	#N/A	0.999963	-0.055662	0.564288	-0.7437	Not Significant		0.740348	-0.983048	0.0245619	-1.61172	Increased
ILMN_1682717	IER3	#N/A	0.00237463	1.55994	0.849453	-0.138933	Increased		0.02365	-1.84786	0.124873	-1.41296	Decreased
ILMN_2056087	IGF1	#N/A	0.369204	-0.963173	0.000472652	-1.6598	Increased		0.917902	-1.00324	0.0191918	-1.83092	Increased
ILMN_2105441	IGJ	#N/A	0.999963	0.026318	0.821709	-0.265704	Not Significant		0.120733	-1.64176	0.0304723	-1.85524	Increased
ILMN_2393765	IGLL1	#N/A	0.999963	0.492292	0.991046	0.007194	Not Significant		0.484258	-1.50775	0.0210723	-2.23865	Increased
ILMN_2083066	IGLL3	#N/A	0.999963	0.091024	0.877035	-0.105136	Not Significant		0.620385	-1.09905	0.0385344	-1.60955	Increased
ILMN_1693941	IGSF9	#N/A	#N/A	#N/A	#N/A	#N/A	Not Significant		0.12412	-1.30197	0.034472	-1.45396	Increased
ILMN_1699651	IL6	#N/A	1.11638e-10	2.59806	0.821709	0.21844	Increased		0.997448	-0.955198	0.0243361	-1.89572	Increased
ILMN_2184373	IL8	#N/A	5.14712e-10	2.51324	0.821709	0.297285	Increased		0.759239	-0.972596	0.14539	-1.21235	Not Significant
ILMN_1666733	IL8	#N/A	0.007607	1.44853	0.838534	0.15615	Increased		#N/A	#N/A	#N/A	#N/A	Not Significant
ILMN_2183728	INTU	#N/A	0.999963	-0.47556	0.594726	-0.727276	Not Significant		0.473021	-1.0927	0.0484421	-1.4444	Increased
ILMN_1708375	IRF1	#N/A	0.0845457	1.18276	0.821709	0.252166	Not Significant		0.0032007	-1.90905	0.0114715	-1.72724	Significantly Decreased
ILMN_1666594	IRF8	#N/A	6.27015e-06	1.99831	3.30769e-05	1.85401	Significantly Increased		0.997448	0.50206	0.396416	0.468588	Not Significant
ILMN_2083469	IRS2	#N/A	0.530412	-0.88912	0.0154051	-1.34194	Increased		0.997448	-0.573838	0.182103	-1.1836	Not Significant
ILMN_1763390	ISL1	#N/A	#N/A	#N/A	#N/A	#N/A	Not Significant		1.6759e-05	-2.5008	1.01549e-05	-2.59865	Significantly Increased
ILMN_2254635	ITGAX	#N/A	0.00301838	1.53359	0.00171579	1.55351	Abs(log2FC)<0.1		0.997448	-0.31538	0.861214	-0.095678	Not Significant
ILMN_2175912	ITGB2	#N/A	0.00021956	1.75253	2.24966e-05	1.88999	Significantly Decreased		0.997448	0.194482	0.309858	0.93511	Not Significant
ILMN_1654396	ITGB2	#N/A	0.00150405	1.59637	0.000193599	1.73125	Significantly Decreased		0.997448	0.142827	0.324741	0.896089	Not Significant
ILMN_2165993	ITLN1	#N/A	#N/A	#N/A	#N/A	#N/A	Not Significant		3.728e-06	-4.43964	0.0352888	-2.441	Significantly Decreased
ILMN_2118129	ITLN2	#N/A	#N/A	#N/A	#N/A	#N/A	Not Significant		7.88632e-05	-2.68597	0.00731028	-2.03898	Significantly Decreased
ILMN_1806023	JUN	#N/A	0.999963	-0.322579	0.0284618	-1.27023	Increased		0.997448	-0.260937	0.0664037	-1.56262	Not Significant
ILMN_3241554	KANK4	#N/A	0.000289598	1.72575	0.00415527	1.47778	Significantly Increased		0.644128	0.961692	0.343463	0.822444	Not Significant
ILMN_2065022	KIAA0672	#N/A	0.999963	-0.222649	0.775826	-0.632037	Not Significant		0.115181	-1.32066	0.0260946	-1.51631	Increased
ILMN_2158003	KIAA1683	#N/A	0.999963	-0.24158	0.158861	-1.02518	Not Significant		0.000908427	-2.01877	0.000142662	-2.28855	Significantly Increased
ILMN_2137789	KLF4	#N/A	0.999963	-0.624638	2.81217e-06	-2.03111	Increased		0.776576	-1.05945	0.00221838	-2.18376	Increased
ILMN_1779857	KLF4	#N/A	0.999963	-0.545264	3.16914e-05	-1.85933	Increased		0.997448	-0.700627	0.0127504	-1.92838	Increased
ILMN_1770293	KLF5	#N/A	0.999963	-0.157745	0.821709	-0.470101	Not Significant		0.370245	-1.10325	0.0494166	-1.36713	Increased
ILMN_1695924	KLK11	#N/A	#N/A	#N/A	#N/A	#N/A	Not Significant		1.57377e-05	-3.32595	0.00535697	-2.37502	Significantly Decreased
ILMN_3263974	KRT18P13	#N/A	#N/A	#N/A	#N/A	#N/A	Not Significant		0.00569733	-2.12244	0.0489376	-1.68167	Significantly Decreased
ILMN_3252936	KRT18P17	#N/A	#N/A	#N/A	#N/A	#N/A	Not Significant		0.0185903	-1.64566	0.0262379	-1.56299	Abs(log2FC)<0.1
ILMN_1730777	KRT19	#N/A	#N/A	#N/A	#N/A	#N/A	Not Significant		0.000544387	-2.68689	0.0165841	-2.08839	Significantly Decreased
ILMN_1753584	KRT8	#N/A	0.999963	0.142861	0.821709	-0.224063	Not Significant		0.0147173	-2.32339	0.122298	-1.70243	Decreased
ILMN_2214790	LAMB1	#N/A	0.999963	-0.104744	0.821709	-0.317236	Not Significant		0.0939117	-1.46831	0.0137802	-1.76863	Increased
ILMN_1658709	LAMB1	#N/A	0.999963	0.066888	0.963455	-0.03002	Not Significant		0.152028	-1.29184	0.0313066	-1.49496	Increased
ILMN_1715684	LAMB3	#N/A	0.0316498	1.2999	0.15724	1.0272	Increased		0.997448	0.292662	0.783919	-0.122396	Not Significant
ILMN_1732538	LBP	#N/A	0.00047892	1.68134	7.6412e-06	1.9646	Significantly Decreased		0.997448	0.120828	0.792085	-0.118866	Not Significant
ILMN_1662932	LCP1	#N/A	0.00262455	1.54797	0.000159568	1.7462	Significantly Decreased		0.997448	-0.260222	0.697888	0.171484	Not Significant
ILMN_2053415	LDLR	#N/A	0.00187156	1.57825	0.00821709	0.459139	Significantly Increased		0.997448	-1.01946	0.215368	-1.39508	Not Significant
ILMN_2207504	LEP	#N/A	0.00849873	1.43314	0.00751793	1.42389	Abs(log2FC)<0.1		0.00109215	2.09118	0.00175686	2.05575	Abs(log2FC)<0.1
ILMN_1784884	LILRB3	#N/A	0.00849873	1.43234	0.0280491	1.27478	Significantly Increased		0.997448	-0.640178	0.813812	-0.124846	Not Significant
ILMN_1733559	LOC100008589	#N/A	0.918415	-0.766354	0.00916851	-1.40202	Increased		0.997448	-0.473214	0.396337	-0.523696	Not Significant
ILMN_3192446	LOC100128410	#N/A	0.999963	-0.508078	0.61614	-0.715036	Not Significant		0.428564	-1.06333	0.0403121	-1.40796	Increased
ILMN_3268914	LOC100128410	#N/A	0.502894	-0.897453	0.0735871	-1.14274	Not Significant		0.38878	-1.17192	0.0394361	-1.51566	Increased
ILMN_3272441	LOC100129165	#N/A	0.999963	0.014772	0.821709	-0.50327	Not Significant		0.0147173	-1.66967	0.00804432	-1.75351	Abs(log2FC)<0.1
ILMN_3193623	LOC100129657	#N/A	0.991621	-0.748976	0.0857942	-1.12138	Not Significant		0.338214	-1.2635	0.0160604	-1.77325	Increased
ILMN_3182762	LOC100129685	#N/A	0.999963	-0.342169	0.688445	-0.676495	Not Significant		0.889902	-0.916532	0.0307194	-1.56489	Increased
ILMN_3264073	LOC100130070	#N/A	0.999963	-0.434228	0.275395	-0.921094	Not Significant		0.709551	-1.04234	0.0354196	-1.59972	Increased
ILMN_3195253	LOC100130892	#N/A	0.709406	-0.82898	0.0691518	-1.15126	Not Significant		0.451413	-1.12671	0.0390256	-1.51665	Increased
ILMN_3292224	LOC100131609	#N/A	0.706602	-0.829919	0.0365933	-1.23541	Increased		0.259086	-1.26357	0.164908	-1.17766	Not Significant
ILMN_3200539	LOC100131672	#N/A	0.999963	-0.511244	0.276371	-0.920186	Not Significant		0.71816	-1.07385	0.0288701	-1.70269	Increased
ILMN_3215461	LOC100131989	#N/A	0.170519	-1.08705	0.0361463	-1.23699	Increased		0.718991	-1.0678	0.239772	-1.12057	Not Significant
ILMN_3243644	LOC100132564	#N/A	0.999963	-0.615072	0.950419	-0.040608	Not Significant		0.997448	0.654521	0.0427206	2.2391	Decreased
ILMN_3211935	LOC100132715	#N/A	0.999963	-0.228448	0.475838	-0.795182	Not Significant		0.345606	-1.16107	0.022669	-1.57762	Increased
ILMN_3235606	LOC100132938	#N/A	0.406032	-0.945049	0.0349499	-1.24372	Increased		0.997448	-0.091076	0.392449	-0.751434	Not Significant
ILMN_3201643	LOC100133019	#N/A	0.111079	-1.14166	0.0826108	-1.12721	Not Significant		0.0457805	-1.65842	0.0307194	-1.67688	Abs(log2FC)<0.1
ILMN_3243291	LOC100133372	#N/A	0.0738671	-1.20216	0.00112585	-1.59004	Increased		0.366404	-1.263	0.238204	-1.11637	Not Significant
ILMN_3235379	LOC100134265	#N/A	0.999963	0.063445	0.865397	-0.118567	Not Significant		0.188625	-1.29114	0.0223547	-1.60288	Increased
ILMN_3241834	LOC100134504	#N/A	0.677233	-0.839014	0.0498378	-1.2	Increased		0.997448	-0.744449	0.235117	-1.04596	Not Significant
ILMN_3204734	LOC100134648	#N/A	0.0440679	-1.26725	0.0199877	-1.31548	Abs(log2FC)<0.1		0.997448	-0.639114	0.392449	-0.57784	Not Significant
ILMN_1798557	LOC202134	#N/A	0.999963	-0.078844	0.821709	-0.564506	Not Significant		6.42617e-05	-2.36769	0.00234834	-1.93103	Significantly Decreased
ILMN_1739325	LOC284023	#N/A	0.999963	0.016868	0.821709	-0.226332	Not Significant		0.00100567	-2.12627	0.010574	-1.80493	Significantly Decreased
ILMN_3292551	LOC286157	#N/A	0.45688	-0.919656	0.0463883	-1.21009	Increased		0.997448	-0.504043	0.375945	-0.846859	Not Significant
ILMN_3236656	LOC286367	#N/A	0.13005	-1.12224	0.00859378	-1.4106	Increased		0.877975	-0.951178	0.0317326	-1.60723	Increased
ILMN_3201221	LOC341315	#N/A	0.999963	-0.553822	0.682231	-0.681406	Not Significant		0.377477	-1.16606	0.0320281	-1.54133	Increased
ILMN_1779852	LOC387934	#N/A	0.999963	-0.458773	0.821709	-0.449501	Not Significant		0.736324	-1.089	0.0191918	-1.8346	Increased
ILMN_3284119	LOC399804	#N/A	0.498703	-0.900739	0.0838586	-1.12482	Not Significant		0.393174	-1.12087	0.0489376	-1.41171	Increased
ILMN_1797526	LOC400120	#N/A	0.999963	-0.004454	0.821709	-0.358444	Not Significant		0.37679	-1.07636	0.0223547	-1.49116	Increased
ILMN_1748374	LOC400304	#N/A	0.999963	-0.549596	0.589042	-0.733352	Not Significant		0.0329916	-1.67766	0.010574	-1.85745	Significantly Increased
ILMN_1700316	LOC440055	#N/A	0.999963	-0.470832	0.476958	-0.794096	Not Significant		0.356976	-1.15328	0.0158998	-1.63751	Increased
ILMN_1669657	LOC440345	#N/A	1.78726e-06	-2.07413	3.29656e-05	-1.85556	Significantly Decreased		0.997448	0.183047	0.81296	0.111605	Not Significant
ILMN_1677697	LOC441377	#N/A	0.167479	-1.09017	0.00859518	-1.40989	Increased		0.494941	-1.27089	0.0436544	-1.71838	Increased
ILMN_3242288	LOC641768	#N/A	0.296425	-1.00098	0.0463883	-1.21117	Increased		0.497824	-1.24093	0.0436544	-1.68401	Increased
ILMN_1679025	LOC641848	#N/A	0.983456	-0.751042	0.164265	-1.01864	Not Significant		0.640387	-1.08996	0.0243361	-1.71049	Increased
ILMN_1655710	LOC642989	#N/A	0.999963	-0.688703	0.0477541	-1.2062	Increased		0.997448	-0.758806	0.0530378	-1.57913	Not Significant
ILMN_3275672	LOC643873	#N/A	0.0414405	-1.27328	0.000518738	-1.65145	Significantly Increased		0.405141	-1.19685	0.028049	-1.64533	Increased
ILMN_3235221	LOC644936	#N/A	5.6342e-07	2.14929	2.55739e-06	2.04135	Significantly Increased		0.328937	1.1945	0.117523	1.25386	Not Significant
ILMN_3277905	LOC645313	#N/A	0.00777749	1.44485	0.0533805	1.19102	Increased		0.997448	0.915686	0.433831	0.487754	Not Significant
ILMN_3285153	LOC645979	#N/A	0.139769	-1.11339	0.0104201	-1.38462	Increased		0.552008	-1.15355	0.0414622	-1.61658	Increased
ILMN_3282174	LOC646688	#N/A	0.498493	-0.901702	0.0140193	-1.35215	Increased		0.997448	-0.757537	0.321671	-0.909935	Not Significant
ILMN_1694778	LOC646723	#N/A	0.999963	0.199347	0.977612	-0.019031	Not Significant		0.000256123	-2.55422	0.0274874	-1.77819	Significantly Decreased
ILMN_1654915	LOC646786	#N/A	0.999963	-0.740457	0.401719	-0.837161	Not Significant		0.234684	-1.32463	0.0436544	-1.55115	Increased
ILMN_1738554	LOC647346	#N/A	0.999963	-0.624041	0.0377721	-1.23218	Increased		0.997448	-0.561746	0.239244	-1.15927	Not Significant
ILMN_1661346	LOC648210	#N/A	0.88931	-0.776418	0.00883847	-1.40698	Increased		0.362691	-1.20118	0.0304723	-1.58584	Increased
ILMN_1732074	LOC648210	#N/A	0.232248	-1.03994	0.0106418	-1.3823	Increased		0.997448	-0.83525	0.392449	-0.751156	Not Significant
ILMN_1697377	LOC649841	#N/A	0.958012	-0.756898	0.672641	-0.684878	Not Significant		0.0270278	-1.71346	0.00209231	-2.11312	Significantly Increased
ILMN_2181241	LOC649946	#N/A	0.999963	-0.736639	0.0236615	-1.2975	Increased		0.997448	-0.734053	0.143855	-1.27342	Not Significant
ILMN_1742431	LOC651309	#N/A	0.14596	-1.10791	0.00916851	-1.40262	Increased		0.997448	-0.63414	0.317221	-0.912944	Not Significant
ILMN_3215954	LOC653079	#N/A	0.999963	-0.0061	0.821709	-0.24271	Not Significant		0.997448	-0.761126	0.0385344	-1.42761	Increased
ILMN_1661628	LOC653110	#N/A	#N/A	#N/A	#N/A	#N/A	Not Significant		0.0343894	-1.53566	0.0183236	-1.61548	Abs(log2FC)<0.1
ILMN_1659490	LOC653158	#N/A	0.999963	0.087469	0.821709	-0.222107	Not Significant		0.0135534	-1.70622	0.0282222	-1.55648	Significantly Decreased
ILMN_1658531	LOC653702	#N/A	0.662681	-0.843474	0.0788763	-1.13355	Not Significant		0.39801	-1.15815	0.0380322	-1.52967	Increased
ILMN_1743476	LOC653829	#N/A	0.0155863	-1.37392	0.00990182	-1.39301	Abs(log2FC)<0.1		0.390034	-1.19516	0.122057	-1.29058	Not Significant
ILMN_3199737	LOC727865	#N/A	0.736305	-0.819712	0.0323903	-1.25529	Increased		0.997448	-0.791186	0.0628127	-1.38438	Not Significant
ILMN_3200362	LOC727908	#N/A	0.0676163	-1.21555	0.132237	-1.05769	Not Significant		0.167218	-1.64304	0.0210723	-2.02313	Increased
ILMN_1691616	LOC727935	#N/A	0.999963	-0.244353	0.821709	-0.421087	Not Significant		0.958627	-0.851963	0.0301483	-1.49854	Increased
ILMN_3231881	LOC728026	#N/A	0.732418	-0.822477	0.0433539	-1.21781	Increased		0.278204	-1.35952	0.0385344	-1.66276	Increased
ILMN_3296994	LOC728823	#N/A	0.368769	-0.963816	0.0243319	-1.29408	Increased		0.568169	-1.15427	0.0414622	-1.62753	Increased
ILMN_3305397	LOC728843	#N/A	0.999963	-0.52957	0.207264	-0.978512	Not Significant		0.673159	-0.997195	0.030954	-1.53761	Increased
ILMN_3304003	LOC729208	#N/A	0.999963	-0.540501	0.24223	-0.946677	Not Significant		0.734991	-1.04853	0.0396442	-1.60924	Increased
ILMN_3226613	LOC729686	#N/A	0.999963	-0.67261	0.142729	-1.04558	Not Significant		0.465256	-1.08694	0.0186561	-1.61762	Increased
ILMN_1724017	LOC732450	#N/A	0.999963	-0.370161	0.817488	-0.605841	Not Significant		0.337583	-1.17874	0.0363769	-1.49944	Increased
ILMN_1671554	LPIN1	LPIN1	0.0210187	-1.05415	0.0463883	-1.21022	Significantly Increased		0.0490423	-1.49983	0.00131193	-2.17691	Significantly Increased
ILMN_1679391	MAMDC2	#N/A	0.999963	-0.342323	0.00506234	-1.46047	Increased		0.997448	0.303469	0.938115	0.038697	Not Significant
ILMN_1727360	MAOB	MAOB	0.898406	-0.773144	0.016219	-1.33618	Increased		0.998708	0.007457	0.403035	-0.435977	Not Significant
ILMN_1741159	MAP3K8	#N/A	0.999963	0.449849	0.68535	-0.679209	Not Significant		0.00460692	-1.77262	0.000267631	-2.14838	Significantly Increased
ILMN_2319000	MATK	#N/A	0.362744	0.970417	0.00971145	1.39543	Decreased		0.997448	-0.408797	0.607748	-0.228961	Not Significant
ILMN_2055310	MBD4	#N/A	0.0399639	-1.27783	0.0238485	-1.29631	Abs(log2FC)<0.1		0.997448	-0.808436	0.222378	-1.0876	Not Significant
ILMN_1803988	MCL1	#N/A	0.999963	0.227056	0.596528	-0.724982	Not Significant		0.869173	-0.870599	0.0436544	-1.40357	Increased
ILMN_2046611	MCOLN3	#N/A	0.290237	-1.00456	0.000483474	-1.65725	Increased		0.997448	-0.63413	0.228539	-0.986158	Not Significant
ILMN_1777263	MEOX2	#N/A	0.116683	-1.13503	0.0199877	-1.31559	Increased		0.997448	-0.657281	0.229148	-1.14511	Not Significant
ILMN_1715175	MET	MET	0.999963	-0.57118	0.216774	-0.965616	Not Significant		0.0824413	-1.38316	0.021445	-1.56551	Increased
ILMN_1733415	MFAP5	#N/A	0.4781	0.909403	0.719094	0.662079	Not Significant		0.000359754	2.44083	0.147676	1.3232	Increased
ILMN_1756152	MFSD11	#N/A	0.0774296	-1.19434	0.0223235	-1.30349	Increased		0.997448	-0.609971	0.392449	-0.736171	Not Significant
ILMN_1793025	MGARP	#N/A	#N/A	#N/A	#N/A	#N/A	Not Significant		0.0270278	-1.55558	0.0628127	-1.35676	Decreased
ILMN_2072101	MGARP	#N/A	#N/A	#N/A	#N/A	#N/A	Not Significant		0.0189024	-1.70509	0.0257446	-1.62936	Abs(log2FC)<0.1
ILMN_3236160	MGARP	#N/A	#N/A	#N/A	#N/A	#N/A	Not Significant		0.0354566	-1.573	0.0385344	-1.51575	Abs(log2FC)<0.1
ILMN_1776121	MGC42367	#N/A	0.999963	0.598913	0.883708	0.097775	Not Significant		0.736324	-0.982342	0.0302096	-1.56952	Increased
ILMN_2143795	MGC4677	#N/A	0.0479235	1.25572	0.0788022	1.13396	Increased		0.997448	0.039899	0.976811	-0.015781	Not Significant
ILMN_1796316	MMP9	#N/A	3.45891e-12	2.77112	1.06751e-21	3.59251	Significantly Decreased		0.997448	0.203407	0.511643	0.333943	Not Significant
ILMN_2323801	MOCS1	MOCS1	0.238144	-1.03578	0.0280491	-1.27344	Increased		0.997448	-0.601071	0.201611	-1.12156	Not Significant
ILMN_1705676	MRAP	#N/A	0.0738671	1.20149	0.0543163	1.1867	Not Significant		0.0185903	1.69757	0.0941508	1.34492	Increased
ILMN_1741404	MSC	#N/A	0.136958	1.11677	0.00859378	1.41103	Decreased		0.998415	0.008847	0.523447	-0.285285	Not Significant
ILMN_2353161	MSLN	#N/A	#N/A	#N/A	#N/A	#N/A	Not Significant		3.78601e-05	-3.67389	0.0664037	-2.06364	Decreased
ILMN_1707464	MST1	#N/A	0.999963	0.185858	0.821709	0.217788	Not Significant		0.000303737	-2.44027	0.0132069	-1.87165	Significantly Decreased
ILMN_1676159	MST4	#N/A	0.999963	-0.182711	0.821709	-0.508873	Not Significant		0.00488434	-1.71459	0.00688339	-1.68008	Abs(log2FC)<0.1
ILMN_2328776	MST4	#N/A	0.999963	-0.212568	0.821709	-0.59362	Not Significant		0.02808	-1.48716	0.00221838	-1.83014	Significantly Increased
ILMN_1718968	MT1E	#N/A	0.999963	-0.539109	0.0345694	-1.24689	Increased		0.00409224	-1.85427	7.99604e-06	-2.69845	Significantly Increased
ILMN_2173611	MT1E	#N/A	0.999963	0.193223	0.821709	-0.520465	Not Significant		0.0692466	-1.74033	0.000845954	-2.50608	Increased
ILMN_1718766	MT1F	#N/A	0.999963	0.067486	0.829884	-0.173966	Not Significant		0.00336507	-1.98087	0.00144935	-2.11246	Significantly Increased
ILMN_1715401	MT1G	#N/A	0.999963	0.199494	0.822431	-0.214568	Not Significant		0.00109215	-2.62376	2.69926e-05	-3.26906	Significantly Increased
ILMN_2124802	MT1H	#N/A	0.999963	0.28163	0.987275	0.010396	Not Significant		0.0298083	-1.55163	0.00490239	-1.81854	Significantly Increased
ILMN_1747409	MT1L	#N/A	0.999963	-0.028048	0.821709	-0.510944	Not Significant		0.711811	-1.00518	0.0195303	-1.66368	Increased
ILMN_1657435	MT1M	#N/A	0.999963	0.496257	0.821709	-0.358211	Not Significant		0.43576	-1.505	0.0105232	-2.34307	Increased
ILMN_1686664	MT2A	#N/A	0.0479235	1.25478	0.821709	0.433088	Increased		0.949233	-1.00868	0.131094	-1.39073	Not Significant
ILMN_2136089	MTE	#N/A	0.999963	-0.11668	0.558906	-0.747224	Not Significant		0.0761749	-1.80979	0.00209231	-2.47502	Increased
ILMN_1756992	MUC1	#N/A	0.306451	0.9938	0.814455	0.610172	Not Significant		0.000308025	-2.34727	0.0169484	-1.75958	Significantly Decreased
ILMN_1803213	MXRA5	#N/A	4.00038e-08	2.29686	2.07812e-07	2.19517	Significantly Increased		0.997448	0.399025	0.816191	-0.113253	Not Significant
ILMN_2350574	MYADM	#N/A	0.999963	-0.602932	0.000209876	-1.72364	Increased		0.182428	-1.41203	0.0103053	-1.9014	Increased
ILMN_2110908	MYC	#N/A	0.999963	0.477825	0.14507	-1.04189	Not Significant		0.621196	-1.37365	0.0151445	-2.26046	Increased
ILMN_1680618	MYC	#N/A	0.999963	0.510353	0.387128	-0.849681	Not Significant		0.997448	-1.06071	0.0452772	-1.84072	Increased
ILMN_1660086	MYH11	#N/A	0.0505967	-1.24904	6.63594e-09	-2.38483	Increased		0.997448	0.469536	0.873271	0.122038	Not Significant
ILMN_2052331	MYOC	#N/A	0.510654	-0.894813	0.0109803	-1.37695	Increased		0.395634	1.47478	0.392449	0.890987	Not Significant
ILMN_1740024	NAALAD2	#N/A	0.18436	-1.07507	0.00654117	-1.43631	Increased		0.139135	-1.23508	0.00801922	-1.64281	Increased
ILMN_3230608	NBPF8	#N/A	0.0720098	-1.20739	0.206646	-0.980557	Not Significant		0.13236	-1.72095	0.0304723	-1.9693	Increased
ILMN_2305225	NDRG4	#N/A	0.634878	-0.853316	0.00751793	-1.42324	Increased		0.997448	-0.438442	0.321862	-0.887098	Not Significant
ILMN_1758311	NET1	#N/A	0.462255	-0.917094	0.00990182	-1.39125	Increased		0.997448	-0.609467	0.0302096	-1.52154	Increased
ILMN_1773154	NFKBIA	#N/A	0.846095	0.789657	0.821709	-0.410519	Not Significant		0.41097	-1.21231	0.021445	-1.72723	Increased
ILMN_1719695	NFKBIZ	#N/A	0.999963	0.173187	0.000416419	-1.67176	Increased		0.13088	-1.61427	0.00047304	-2.60269	Increased
ILMN_1748751	NLF2	#N/A	4.4336e-05	1.86221	0.990507	-0.00758	Increased		0.997448	-0.495878	0.392449	-1.01259	Not Significant
ILMN_1803818	NMNAT2	NMNAT2	0.0088324	-0.778731	0.0293698	-1.26656	Significantly Increased		0.997448	0.122162	0.394124	-0.492652	Not Significant
ILMN_1720282	NQO1	NQO1	0.00117835	1.61616	8.59853e-05	1.79073	Significantly Decreased		0.0185903	1.42798	0.0390256	1.66192	Significantly Decreased
ILMN_1782305	NR4A2	#N/A	0.999963	-0.712603	3.13242e-05	-1.86145	Increased		0.00317354	-2.30792	0.0262379	-1.901	Significantly Decreased
ILMN_2339955	NR4A2	#N/A	0.999963	-0.619108	0.000292031	-1.69961	Increased		0.0208431	-2.0101	0.0186971	-2.01191	Abs(log2FC)<0.1
ILMN_1718629	NRIP1	#N/A	0.999963	-0.061331	0.70074	-0.671345	Not Significant		0.497216	-1.02445	0.0262203	-1.48983	Increased
ILMN_3239775	ODZ4	#N/A	0.00021956	1.75239	0.0012812	1.57905	Significantly Increased		0.997448	0.463969	0.517637	0.291655	Not Significant
ILMN_1790098	OGN	#N/A	0.999963	0.175148	0.821709	-0.340504	Not Significant		0.00176566	-2.15222	0.00162517	-2.18283	Abs(log2FC)<0.1
ILMN_2387105	OGN	#N/A	0.999963	0.290967	0.843331	-0.148711	Not Significant		0.0147173	-1.69632	0.00367598	-1.89577	Significantly Increased
ILMN_2116877	OLFM4	#N/A	0.636868	-0.851538	0.0477541	-1.20586	Increased		0.997448	-0.373098	0.392449	-0.55218	Not Significant
ILMN_1662174	ORMDL3	#N/A	0.00849873	-1.43339	9.72105e-05	-1.78168	Significantly Increased		0.618682	-0.954113	0.0427206	-1.37456	Increased
ILMN_1795963	OSGIN1	#N/A	0.801294	0.801762	0.0280491	1.27339	Decreased		0.997448	0.169661	0.429924	0.409443	Not Significant
ILMN_3243924	P2RX6	#N/A	0.0456079	1.26218	0.00101348	1.59837	Significantly Decreased		0.997553	0.017272	0.924382	-0.04364	Not Significant
ILMN_1656560	PARM1	#N/A	0.720427	-0.825949	0.0260087	-1.28684	Increased		0.997448	-0.398147	0.392449	-0.831807	Not Significant
ILMN_2047885	PCDHB9	#N/A	0.0942841	-1.16366	0.0408434	-1.22356	Abs(log2FC)<0.1		0.138619	-1.47281	0.117699	-1.37125	Not Significant
ILMN_1671791	PCK2	PCK2	0.181949	-1.07708	0.0323903	-1.2557	Increased		0.997448	-0.669496	0.15286	-1.17282	Not Significant
ILMN_1707070	PCOLCE	#N/A	0.0362789	1.28684	0.545447	0.755978	Increased		0.997448	0.441188	0.718918	-0.163544	Not Significant
ILMN_2131381	PDE3B	PDE3B	0.837109	-0.792051	0.00483977	-1.46467	Increased		0.997448	-0.30457	0.392449	-0.872522	Not Significant
ILMN_1684982	PDK4	PDK4	0.801294	-0.801522	0.0270536	-1.28087	Increased		0.997448	-0.267386	0.353284	-0.967354	Not Significant
ILMN_1745806	PEMT	PEMT	0.27605	1.31363	0.01065	1.38162	Abs(log2FC)<0.1		0.997448	0.502252	0.4111	0.408366	Not Significant
ILMN_1660847	PFKFB3	PFKFB3	0.999963	-0.580835	0.0154051	-1.34155	Increased		0.997448	-0.165346	0.472956	-0.33534	Not Significant
ILMN_2186061	PFKFB3	PFKFB3	0.999963	-0.418674	0.016365	-1.33488	Increased		0.997448	-0.10675	0.460306	-0.34562	Not Significant
ILMN_2179778	PHLDB2	#N/A	0.450017	-0.923343	0.0280491	-1.2739	Increased		0.997448	-0.8698	0.0347687	-1.75668	Increased
ILMN_1719792	PHLDB2	#N/A	0.698474	-0.832702	0.0735871	-1.14295	Not Significant		0.997448	-0.818224	0.0470129	-1.55878	Increased
ILMN_1766264	PI16	#N/A	0.999963	0.367967	0.95177	-0.039501	Not Significant		0.0355226	1.75875	0.166528	1.29945	Increased
ILMN_1815023	PIM1	#N/A	0.00186325	1.5799	0.399573	0.84033	Increased		0.997448	-0.849444	0.311507	-1.06831	Not Significant
ILMN_1742788	PKD1L2	#N/A	0.999963	-0.695692	0.10685	-1.09069	Not Significant		0.997448	-0.825661	0.00358469	-2.04125	Increased
ILMN_1701195	PLA2G7	#N/A	0.893229	0.774238	0.0463883	1.21019	Decreased		0.997448	-0.070857	0.457343	-0.340761	Not Significant
ILMN_1790859	PLAC9	#N/A	0.0723004	1.20642	0.408518	0.833143	Not Significant		0.0149589	1.76928	0.135758	1.26834	Increased
ILMN_1656057	PLAU	#N/A	0.0104769	1.41328	0.392103	0.846263	Increased		0.997448	-0.179925	0.550548	-0.280869	Not Significant
ILMN_1723969	PLCB1	#N/A	0.999963	-0.043944	0.821709	-0.478586	Not Significant		0.377477	-1.17857	0.0414622	-1.50547	Increased
ILMN_2410924	PLOD2	PLOD2	0.466299	-0.914382	0.0401649	-1.22588	Increased		0.928761	-0.918125	0.209437	-1.11373	Not Significant
ILMN_2098446	PMAIP1	#N/A	0.999963	-0.1179	0.821709	-0.474536	Not Significant		0.3702	-1.11653	0.0385344	-1.4324	Increased
ILMN_1780236	PMM1	PMM1	0.785256	-0.806454	0.0165698	-1.33301	Increased		0.997448	-0.650329	0.0793694	-1.29132	Not Significant
ILMN_1699383	POLR2J4	#N/A	3.26302e-05	-1.88494	3.02898e-05	-1.86492	Abs(log2FC)<0.1		0.0147173	-1.69016	0.00886884	-1.76445	Abs(log2FC)<0.1
ILMN_1779841	PPP2R1B	#N/A	0.0479235	1.25446	0.0487952	1.20271	Abs(log2FC)<0.1		0.997448	0.62241	0.607792	0.248756	Not Significant
ILMN_3221432	PRG4	#N/A	0.999963	0.620314	0.821709	0.243654	Not Significant		5.39649e-05	-2.68351	0.000463008	-2.42681	Significantly Decreased
ILMN_3304072	PRG4	#N/A	0.999963	0.385494	0.924562	0.061166	Not Significant		0.000303737	-2.32375	0.000776045	-2.20862	Significantly Decreased
ILMN_2389590	PRKAR1A	#N/A	0.562872	-0.877956	0.031263	-1.2593	Increased		0.997448	-0.961684	0.334176	-1.38821	Not Significant
ILMN_1719749	PTGES3	PTGES3	0.0873535	-1.17814	0.00176701	-1.54988	Increased		0.69467	-1.03946	0.15594	-1.22853	Not Significant
ILMN_2339835	PTGS1	PTGS1	0.999963	0.181948	0.821709	-0.2423	Not Significant		0.173441	-1.32872	0.0442621	-1.48723	Increased
ILMN_2054297	PTGS2	PTGS2	0.999963	0.168783	0.0053601	-1.45534	Increased		0.0528819	-1.69121	0.00692125	-1.92002	Increased
ILMN_1759954	PTMA	#N/A	0.759714	-0.813556	0.14419	-1.04403	Not Significant		0.0834947	-1.63261	0.0212818	-1.85556	Increased
ILMN_1709795	RAC2	#N/A	0.00262455	1.54767	0.0034688	1.49213	Abs(log2FC)<0.1		0.997448	0.104786	0.483146	0.336048	Not Significant
ILMN_2221006	RAD21	#N/A	0.595756	-0.867431	0.00654117	-1.43625	Increased		0.358171	-1.21466	0.0262203	-1.6294	Increased
ILMN_1760574	RAI2	#N/A	0.999963	-0.606676	0.0280491	-1.27399	Increased		0.997448	-0.478489	0.322857	-0.863607	Not Significant
ILMN_1743620	RARRES1	#N/A	#N/A	#N/A	#N/A	#N/A	Not Significant		0.000843259	-2.0357	0.00665073	-1.78536	Significantly Decreased
ILMN_1800091	RARRES1	#N/A	0.999963	-0.600889	0.821709	-0.488883	Not Significant		0.000579855	-2.19007	0.00386377	-1.94214	Significantly Decreased
ILMN_1733110	RASSF7	#N/A	0.999963	0.360017	0.821709	0.366971	Not Significant		0.0296535	-1.61985	0.191785	-1.13803	Decreased
ILMN_1708025	RBPMS	#N/A	0.999963	-0.480843	0.164541	-1.01823	Not Significant		0.489508	-1.11583	0.0313976	-1.57637	Increased
ILMN_1714335	RDH10	RDH10	0.999963	-0.632751	0.0591658	-1.1745	Not Significant		0.0485608	-1.60434	0.00176782	-2.11041	Significantly Increased
ILMN_1773395	RDH5	RDH5	0.4781	0.909803	0.315799	0.894095	Not Significant		0.0217712	1.56154	0.137828	1.15562	Increased
ILMN_3243185	RERGL	#N/A	0.999963	-0.465456	0.000539064	-1.64784	Increased		0.997448	0.171293	0.392449	-0.840329	Not Significant
ILMN_2053538	RHBDL2	#N/A	0.125673	-1.12649	0.0382438	-1.23066	Increased		0.997448	-0.780015	0.33775	-0.911235	Not Significant
ILMN_1802205	RHOB	#N/A	0.999963	-0.663857	0.0270536	-1.28042	Increased		0.997448	-0.55253	0.0968465	-1.48124	Not Significant
ILMN_3242586	RHOU	#N/A	0.999963	0.316628	0.821709	-0.469322	Not Significant		0.316499	-1.24994	0.0152509	-1.74706	Increased
ILMN_1753143	RHPN2	#N/A	0.999963	-0.001959	0.837925	-0.157803	Not Significant		0.0194923	-1.66081	0.0274874	-1.57892	Abs(log2FC)<0.1
ILMN_3245564	RICH2	#N/A	0.999963	-0.147491	0.821709	-0.566637	Not Significant		0.0625827	-1.43759	0.0124356	-1.67039	Increased
ILMN_2408572	RNASE4	#N/A	0.00440018	-1.49718	8.64371e-06	-1.95561	Significantly Increased		0.997448	-0.623154	0.365646	-0.940484	Not Significant
ILMN_2294978	RNASE4	#N/A	0.834626	-0.792842	0.0131355	-1.35981	Increased		0.997448	-0.241797	0.345608	-0.835711	Not Significant
ILMN_1776602	RNASE4	#N/A	0.984487	-0.750632	0.0138481	-1.35432	Increased		0.997448	-0.338481	0.357493	-0.880181	Not Significant
ILMN_1692199	RNF103	#N/A	0.999963	-0.614792	0.0755389	-1.13896	Not Significant		0.468095	-1.06559	0.0313976	-1.48666	Increased
ILMN_1746658	RORB	#N/A	0.45688	-0.919483	0.125701	-1.06646	Not Significant		0.209363	-1.25944	0.0243361	-1.56642	Increased
ILMN_2404850	RPL14	#N/A	0.490254	-0.905414	0.0795276	-1.13244	Not Significant		0.590666	-1.1002	0.0385344	-1.58777	Increased
ILMN_1665425	RPRM	#N/A	#N/A	#N/A	#N/A	#N/A	Not Significant		0.00075031	-2.08224	0.00346119	-1.89217	Significantly Decreased
ILMN_1750636	RPS26L	#N/A	0.39173	-0.951527	0.0357509	-1.24086	Increased		0.805784	-1.04218	0.0302096	-1.72311	Increased
ILMN_2180866	RPS26P11	#N/A	0.999963	-0.671886	0.173613	-1.01052	Not Significant		0.705283	-1.04727	0.0313976	-1.62766	Increased
ILMN_1756928	RTN1	#N/A	0.00473778	-1.48955	0.000150634	-1.75115	Significantly Increased		0.0761749	-1.39131	0.00139746	-1.95824	Increased
ILMN_1722156	RWDD2A	#N/A	0.999963	-0.586974	0.399573	-0.83897	Not Significant		0.805784	-0.921374	0.0345795	-1.49516	Increased
ILMN_1729801	S100A8	#N/A	5.09136e-12	2.74564	0.0605216	1.17112	Increased		0.997448	-0.616422	0.635368	0.3812	Not Significant
ILMN_1750974	S100A9	#N/A	2.63873e-05	1.89986	0.247397	0.942394	Increased		0.997448	-0.868566	0.836926	0.135826	Not Significant
ILMN_2304512	SAA1	#N/A	1.00212e-05	1.96372	0.000779946	1.61759	Significantly Increased		0.0151745	1.57343	0.0385344	1.39653	Significantly Increased
ILMN_1701017	SAA1	#N/A	0.012219	1.40025	0.0224678	1.30241	Significantly Increased		0.0293788	1.55056	0.0789568	1.31753	Increased
ILMN_1808732	SAA1	#N/A	0.026024	1.32097	0.0857175	1.12178	Increased		0.997448	0.799536	0.392449	0.751676	Not Significant
ILMN_1728262	SAA2	#N/A	4.92184e-16	3.14404	2.58738e-17	3.22586	Abs(log2FC)<0.1		0.276501	1.72704	0.158993	1.64515	Not Significant
ILMN_1677607	SC5DL	SC5DL	0.0933945	-1.16653	0.000150634	-1.75223	Increased		0.997448	0.331664	0.39388	-0.481956	Not Significant
ILMN_1689329	SCD	SCD	1.29622e-06	2.09778	0.000416419	1.67272	Significantly Increased		0.64611	1.36208	0.405605	0.605288	Not Significant
ILMN_1713995	SCNN1A	#N/A	0.999963	0.080501	0.821709	-0.254571	Not Significant		0.0761749	-1.37981	0.0489376	-1.38454	Abs(log2FC)<0.1
ILMN_1739393	SELE	#N/A	1.00212e-05	1.96471	0.845135	0.14525	Increased		0.997448	-0.156552	0.392449	-0.701108	Not Significant
ILMN_1788874	SERPINA3	#N/A	0.0136708	1.38782	0.821709	0.342656	Increased		0.997448	-0.569846	0.324026	-1.08121	Not Significant
ILMN_1794017	SERTAD1	#N/A	0.999963	0.260635	0.821709	-0.468073	Not Significant		0.350853	-1.22113	0.0498793	-1.49408	Increased
ILMN_2149164	SFRP1	#N/A	0.999963	-0.250019	0.0345694	-1.24725	Increased		0.997448	0.891521	0.716134	0.176293	Not Significant
ILMN_1742798	SFRS10	#N/A	0.999963	-0.481228	0.437053	-0.817438	Not Significant		0.527642	-1.05465	0.0385344	-1.48062	Increased
ILMN_1657790	SFRS11	#N/A	0.468722	-0.913056	0.0293885	-1.26559	Increased		0.21228	-1.38939	0.0151191	-1.83202	Increased
ILMN_3229324	SGK1	#N/A	0.999963	0.598847	0.943043	-0.045975	Not Significant		0.0474371	-1.82204	0.0533169	-1.71093	Decreased
ILMN_3305938	SGK1	#N/A	0.999963	0.604269	0.851905	-0.135139	Not Significant		0.0233579	-1.98158	0.0229364	-1.95799	Abs(log2FC)<0.1
ILMN_1811364	SGPP2	#N/A	0.999963	0.334961	0.924081	-0.061587	Not Significant		0.0217712	-1.63429	0.0494166	-1.44763	Significantly Decreased
ILMN_1717639	SIK1	#N/A	0.999963	0.050576	0.494349	-0.786316	Not Significant		0.271545	-1.28933	0.0132069	-1.78607	Increased
ILMN_1739083	SIRT1	SIRT1	0.999963	-0.419565	0.265621	-0.927639	Not Significant		0.997448	-0.854667	0.0485203	-1.43274	Increased
ILMN_1663519	SLC24A3	SLC24A3	0.00485555	1.48667	0.172872	1.01189	Increased		0.997448	0.888854	0.426719	0.434238	Not Significant
ILMN_1791728	SLC25A25	#N/A	0.999963	0.649024	0.732056	-0.653066	Not Significant		0.997448	-0.626197	0.0351391	-1.70011	Increased
ILMN_1700831	SLC27A2	SLC27A2	0.00249099	-1.55521	5.17227e-05	-1.82385	Significantly Increased		0.00782757	-1.74097	2.34635e-05	-2.51118	Significantly Increased
ILMN_1801377	SLC29A4	#N/A	0.218614	1.04773	0.816153	0.609434	Not Significant		0.0286041	1.64076	0.217469	1.09963	Increased
ILMN_1695316	SLC39A8	SLC39A8	0.999963	-0.010055	0.82446	-0.191527	Not Significant		0.00036468	-2.1206	0.137271	-1.97239	Decreased
ILMN_2162860	SLFN11	#N/A	0.999963	-0.340899	0.755547	-0.640577	Not Significant		0.216573	-1.21121	0.0470129	-1.38584	Increased
ILMN_2114720	SLPI	#N/A	0.999963	-0.295014	0.718486	-0.663712	Not Significant		0.00373031	-1.95088	0.017517	-1.71098	Significantly Decreased
ILMN_1653161	SNCG	#N/A	0.00275392	1.54297	0.0514744	1.19651	Increased		0.724339	0.948612	0.380765	0.778146	Not Significant
ILMN_3238435	SNORA12	#N/A	0.999963	0.110643	0.821709	-0.242739	Not Significant		0.836873	-1.0111	0.0041811	-2.05035	Increased
ILMN_1892403	SNORD13	#N/A	0.999963	-0.669525	0.384223	-0.852447	Not Significant		0.997448	-0.545195	0.00803259	-1.89248	Increased
ILMN_2131861	SOCS2	#N/A	0.999963	0.131899	0.687036	-0.677853	Not Significant		0.997448	-0.671938	0.0414622	-1.65891	Increased
ILMN_2336781	SOD2	SOD2	0.000262431	1.73552	0.146925	1.03785	Increased		0.997448	-0.632565	0.392449	-0.803475	Not Significant
ILMN_1796734	SPARC	#N/A	0.0312505	1.3017	0.167124	1.0159	Increased		0.997448	0.821659	0.506952	0.331411	Not Significant
ILMN_1651354	SPP1	#N/A	0.0131394	1.39272	3.7724e-07	2.15447	Significantly Decreased		0.997448	-0.307094	0.422964	-0.443204	Not Significant
ILMN_2374449	SPP1	#N/A	0.151027	1.10301	0.00145188	1.56924	Decreased		0.997448	0.076353	0.624238	-0.224019	Not Significant
ILMN_1746090	STT3A	#N/A	0.264512	-1.01996	0.00171579	-1.55285	Increased		0.681165	-1.15773	0.213588	-1.2508	Not Significant
ILMN_1702363	SULF1	#N/A	0.911858	-0.768429	0.104346	-1.09419	Not Significant		0.0100365	-1.74038	0.0184166	-1.6377	Significantly Decreased
ILMN_2112638	SVEP1	#N/A	1.3753e-05	1.94292	0.00150001	1.56512	Significantly Increased		0.997448	0.298051	0.566007	-0.268331	Not Significant
ILMN_1768705	SYT4	#N/A	#N/A	#N/A	#N/A	#N/A	Not Significant		4.44233e-06	-2.69092	1.70504e-05	-2.58249	Significantly Decreased
ILMN_2068104	TFPI2	#N/A	0.999963	0.254246	0.821709	0.273218	Not Significant		0.00106819	-2.16686	0.00137271	-2.16726	Abs(log2FC)<0.1
ILMN_1721134	TGM1	#N/A	0.999963	0.209932	0.986395	0.011046	Not Significant		2.71905e-06	-3.35168	7.21771e-05	-2.86479	Significantly Decreased
ILMN_1686116	THBS1	#N/A	0.0066616	-1.45969	3.7724e-07	-2.15273	Significantly Increased		0.00452668	-2.36378	0.000744114	-2.70372	Significantly Increased
ILMN_1736078	THBS4	#N/A	4.9505e-08	2.2822	1.55383e-05	1.91444	Significantly Increased		0.997448	0.888155	0.457375	0.438729	Not Significant
ILMN_1779875	THY1	#N/A	6.64736e-06	1.99233	1.05543e-07	2.2366	Significantly Decreased		0.997448	0.844214	0.392449	0.54633	Not Significant
ILMN_2413644	TM4SF19	#N/A	0.658165	0.845521	0.0145487	1.34796	Decreased		0.997553	-0.016265	0.43682	-0.390121	Not Significant
ILMN_1690040	TM7SF2	TM7SF2	0.0066616	-1.45971	2.51675e-06	-2.04461	Significantly Increased		0.997448	-0.767834	0.0403121	-1.48416	Increased
ILMN_1698259	TMEM100	#N/A	0.0920293	-1.16899	0.0133567	-1.35786	Increased		0.997448	-0.258402	0.392449	-0.642484	Not Significant
ILMN_1738116	TMEM119	#N/A	0.0352156	1.2901	0.113688	1.08141	Increased		0.722987	1.06891	0.751584	0.161685	Not Significant
ILMN_1657701	TMEM137	#N/A	0.0102477	-1.41592	0.0345694	-1.24742	Significantly Decreased		0.31241	-1.3704	0.11449	-1.44085	Not Significant
ILMN_1702691	TNFAIP3	#N/A	0.00047892	1.68038	0.821709	0.257231	Increased		0.997448	-0.770987	0.176629	-1.13439	Not Significant
ILMN_1785732	TNFAIP6	#N/A	0.00792729	1.44241	0.755547	0.640314	Increased		0.997553	-0.019657	0.445046	-0.389821	Not Significant
ILMN_1655414	TNFSF14	#N/A	#N/A	#N/A	#N/A	#N/A	Not Significant		0.0100365	-1.92201	0.0132069	-1.87132	Abs(log2FC)<0.1
ILMN_1763587	TNMD	#N/A	0.0883843	1.17441	0.0987098	1.10111	Not Significant		0.0682878	1.37395	0.000766144	1.99267	Decreased
ILMN_1780349	TPR	#N/A	0.35447	0.973769	0.821709	0.283197	Not Significant		0.000838361	-2.44546	0.000560941	-2.55145	Significantly Increased
ILMN_1803811	TRIB1	#N/A	0.000402221	1.69487	0.439987	0.815403	Increased		0.997448	-0.577668	0.30821	-1.04278	Not Significant
ILMN_2412380	TSC22D1	#N/A	0.20528	-1.05943	0.00631751	-1.44043	Increased		0.997448	-0.907464	0.0968465	-1.55256	Not Significant
ILMN_2038775	TUBB2A	#N/A	0.00141084	1.60222	0.0103925	1.38553	Significantly Increased		0.997448	0.370637	0.392449	0.687579	Not Significant
ILMN_1680874	TUBB2B	#N/A	0.0157289	1.37236	0.284969	0.914957	Increased		0.997448	0.58267	0.215284	1.0157	Not Significant
ILMN_2109708	TYMP	TYMP	0.108906	1.14402	0.0359848	1.23943	Decreased		0.997448	-0.771652	0.75337	-0.155812	Not Significant
ILMN_1778977	TYROBP	#N/A	0.026024	1.32055	0.00659004	1.43494	Significantly Decreased		0.997448	0.51925	0.240569	1.12385	Not Significant
ILMN_1757387	UCHL1	#N/A	0.000312719	1.71889	2.24966e-05	1.88894	Significantly Decreased		0.997448	0.548804	0.392449	0.616012	Not Significant
ILMN_3236866	ULK4	#N/A	0.999963	-0.659208	0.0361463	-1.23736	Increased		0.997448	0.057391	0.693839	-0.176283	Not Significant
ILMN_2375879	VEGFA	#N/A	0.999963	-0.57203	0.361463	-1.23824	Not Significant		0.395634	-1.20041	0.0385344	-1.56921	Increased
ILMN_1795937	VIL2	#N/A	0.999963	0.257912	0.850997	0.136362	Not Significant		0.000520958	-2.38989	0.0455889	-1.62632	Significantly Decreased
ILMN_1700248	WDR86	#N/A	0.000736843	-1.64987	0.000287284	-1.70182	Abs(log2FC)<0.1		0.997448	-0.766245	0.176259	-1.20883	Not Significant
ILMN_1802174	WT1	#N/A	#N/A	#N/A	#N/A	#N/A	Not Significant		0.00983351	-1.68004	0.0139359	-1.62147	Abs(log2FC)<0.1
ILMN_1809433	XBP1	#N/A	0.999963	-0.163198	0.673443	-0.684562	Not Significant		0.23289	-1.20012	0.0213813	-1.54063	Increased
ILMN_2365465	XBP1	#N/A	0.999963	-0.352316	0.324179	-0.889154	Not Significant		0.193439	-1.2128	0.0239416	-1.50034	Increased
ILMN_2210753	XLKD1	#N/A	0.764799	-0.810856	0.0244584	-1.29311	Increased		0.997448	0.504253	0.392449	0.654917	Not Significant
ILMN_1779677	ZCCHC6	ZCCHC6	0.999963	-0.146252	0.821709	-0.287216	Not Significant		0.136533	-1.47863	0.0304723	-1.69716	Increased
ILMN_1720829	ZFP36	#N/A	0.999963	0.12823	1.55383e-05	-1.91668	Increased		0.997448	-0.374025	0.129132	-1.4235	Not Significant
ILMN_1751127	ZFP42	#N/A	0.685812	-0.836322	0.0204652	-1.31248	Increased		0.728221	-0.940215	0.0598915	-1.3583	Not Significant
ILMN_1755303	ZNF217	#N/A	0.999963	-0.643242	0.19173	-0.992864	Not Significant		0.0527555	-1.53993	0.00392012	-1.93092	Increased
